# Supplementary material for: No Evidence for Contagious Yawning in Juvenile Ravens (Corvus corax): An Observational Study
Source: Animals (Basel). 2022 May 26;12(11):1357. doi: 10.3390/ani12111357 (PMC9179381; doi:10.3390/ani12111357)
Supplement: Supplementary file 1 [file animals-12-01357-s001.zip]

Archive with 1 entries (1 files):
- animals-1720799-supplementary.pdf
